# Supplementary material for: Toxoplasma gondii AP2IX-4 Regulates Gene Expression during Bradyzoite Development
Source: mSphere. 2017 Mar 15;2(2):e00054-17. doi: 10.1128/mSphere.00054-17 (PMC5352832; doi:10.1128/mSphere.00054-17)
Supplement: TABLE S1 [file sph002172253sd1.xlsx]

## Sheet: Constructs
AP2IX-4HA
Amplicon	Primer	Direction	Sequence	Cloning Notes
AP2IX-4 (CDS)	Ap2ix4Ha3-F	FWD	TACTTCCAATCCAATTTAATGCAGCACGATCCAACTCGCCCT	Insertion into pLIC-3xHA via PacI linearization; underlined portion contains PacI homology
AP2IX-4 (CDS)	Ap2ix4Ha3-R	REV	TCCTCCACTTCCAATTTTAGCTCGCAGGACGGGGACGCTG	Insertion into pLIC-3xHA via PacI linearization; underlined portion contains PacI homology
∆ap2IX-4
Amplicon	Primer	Direction	Sequence	Cloning Notes
AP2IX-4 upstream genomic	Ap2ix4B4-F	FWD	GGGGACAACTTTGTATAGAAAAGTTGCTCGCAACAGCCACTCCCCG	underlined portion contains attB4 for integration into pDONR P4-P1R
AP2IX-4 upstream genomic	Ap2ixB1r-R	REV	GGGGACTGCTTTTTTGTACAAACTTGCCAACAACGCAAGCACGCCC	underlined portion contains attB1r for integration into pDONR P4-P1R
AP2IX-4 downstream genomic	Ap2ix4B2r-F	FWD	GGGGACAGCTTTCTTGTACAAAGTGGTCAACACGGCGTCCAGCGTC	underlined portion contains attB2r for integration into pDONR P2R-P3
AP2IX-4 downstream genomic	Ap2ix4B3-R	REV	GGGGACAACTTTGTATAATAAAGTTGGCCGATCACGCCACTCCCTG	underlined portion contains attB3 for integration into pDONR P2R-P3
DHFR*-TS minigene	DHFR1st-F	FWD	GGGGACAGCTTTCTTGTACAAAGTGGCTCAGGAAAGACAGGCTCCGGA	amplicon spans promoter and coding sequence; underlined portion contains attB1 for integration into pDONR221
DHFR*-TS minigene	DHFR1st-R	REV	GGGGACAACTTTGTATAATAAAGTTGCTGACCGCTGATACATGATGCA	amplicon spans promoter and coding sequence
DHFR*-TS minigene	DHFR2nd-F	FWD	TATCTAGAGACCCCCAAGAGGGGCATC	amplicon is coding sequence with overlapping homology to DHFR1st-F and DHFR-1st R amplicon
DHFR*-TS minigene	DHFR2nd-R	REV	TAGCGGCCGCGGGGACCACTTTGTACAAGAAAGCTGGGTAGGATCGATCCCCCGGTTTG	amplicon is coding sequence with overlapping homology to DHFR1st-F and DHFR-1st R amplicon; underlined portion contains attB2 for integration into pDONR221
∆ap2IX-4::AP2IX-4HA
Amplicon	Primer	Direction	Sequence	Cloning Notes
AP2IX-4 upstream genomic	IX-4p-F	FWD	TTCCAATCCAATTTAGCCACCGCTACCATGACTGGGGA	Insertion into pLIC-3xHA via PacI linearization; underlined portion contains PacI homology
AP2IX-4 upstream genomic	IX-4p-R	REV	CCCCCCGTGTCTACCGACAT	Insertion into pLIC-3xHA
AP2IX-4 (CDS)	IX-4cDNA-F1	RWD	ATGTCGGTAGACACGGGGGG	Insertion into pLIC-3xHA
AP2IX-4 (CDS)	IX-4cDNA-R1	REV	TGCGAGATACTTGGGGACGCA	Insertion into pLIC-3xHA
AP2IX-4 (CDS)	IX-4cDNA-F2	FWD	TGCGTCCCCAAGTATCTCGCA	Insertion into pLIC-3xHA
AP2IX-4 (CDS)	IX-4cDNA-R2	REV	CCACTTCCAATTTTAGCTCGCAGGACGGGGACGCT	Insertion into pLIC-3xHA via PacI linearization; underlined portion contains PacI homology

## Sheet: PCR and RT-PCR
Confirmation of gene deletion and correct construct integration in ∆ap2IX-4 and in ∆ap2IX-4::AP2IX-4HA
Primer	Direction	Sequence
A	FWD	TCCCTGTGCCACGCCGAAAT
B	FWD	TCAGCACGCAAACCACCGCA
C	FWD	TAGGGACAGTCTCCGCTCCCA
D	REV	AGGACACACCACTGTCACCCC
E	REV	TAGCTGATGCAAGCGCCCGA
F	FWD	TCTGCCCACGACAGCAGACA
G	REV	GCCATTGCGGTGTCGTGGAT
H	FWD	CTGCGGCTGTTCGATTCTCC
I	FWD	CCTAGGTACCCGTACGACGT
J	REV	TACCGGCACCACTTCTCGTACT
RT-PCR confirmation of gene deletion; GAPDH control
Primer	Direction	Sequence
B	FWD	TCAGCACGCAAACCACCGCA
E	REV	TAGCTGATGCAAGCGCCCGA
qPCR_GAPDH_Fw	FWD	GGTGTTCCGTGCTGCGAT
qPCR_GAPDH_Rv	REV	GCCTTTCCGCCGACAAT
