# Supplementary material for: Toxoplasma gondii AP2IX-4 Regulates Gene Expression during Bradyzoite Development
Source: mSphere. 2017 Mar 15;2(2):e00054-17. doi: 10.1128/mSphere.00054-17 (PMC5352832; doi:10.1128/mSphere.00054-17)
Supplement: TABLE S2 [file sph002172253sd2.xlsx]

## Sheet: Sheet1
Probe Set ID	Gene	Annotation	FC of PruQ∆ap2IX-4 vs. PruQ Parental
80.m02181_at	TGME49_288950	AP2IX-4	-32.85
611.m00052_at	TGME49_317705	enoyl-CoA hydratase/isomerase family protein	-5.74
55.m00162_at	TGME49_261650	hypothetical protein	-4.74
83.m01216_at	TGME49_293480	MoeA N-terminal region (domain I and II) domain-containing protein	-4.33
25.m01822_at	TGME49_208730	microneme protein, putative; MCP4	-3.85
551.m00220_at	TGME49_307760	tubulin-tyrosine ligase family protein	-3.29
31.m00936_at	TGME49_212940	hypothetical protein	-3.22
20.m00337_at	TGME49_203720	vitamin K epoxide reductase complex subunit 1	-3.19
37.m00739_at	TGME49_217400	hypothetical protein	-3.18
641.m00181_at	TGME49_320740	hypothetical protein	-2.98
23.m00155_at	TGME49_207210	hypothetical protein	-2.98
72.m00004_at	TGME49_280570	SRS35A bradyzoite surface antigen (SAG4.2, p18)	-2.78
541.m02517_at	TGME49_304930	hypothetical protein	-2.69
25.m00212_at	TGME49_208740	microneme protein, putative	-2.54
50.m03090_at	TGME49_245770	hypothetical protein	-2.53
80.m02369_s_at	TGME49_292375	KRUF family protein	-2.37
94.m00031_s_at	TGME49_296340	hypothetical protein	-2.24
76.m01568_s_at	TGME49_284420	hypothetical protein	-2.24
41.m01360_at	TGME49_222370	SAG-related sequence SRS13	-2.23
55.m04865_at	TGME49_260190	microneme protein MIC13	-2.22
49.m03275_at	TGME49_242110	Rhoptry kinase family protein ROP38	-2.21
55.m00276_at	TGME49_255210	ATPase, AAA family protein	-2.14
52.m00020_at	TGME49_253710	hypothetical protein	-2.08
49.m03157_at	TGME49_239580	hypothetical protein	4.59
583.m00678_at; 583.m00665_at	TGME49_312905	hypothetical protein	3.75; 2.3
