# Supplementary material for: Toxoplasma gondii AP2IX-4 Regulates Gene Expression during Bradyzoite Development
Source: mSphere. 2017 Mar 15;2(2):e00054-17. doi: 10.1128/mSphere.00054-17 (PMC5352832; doi:10.1128/mSphere.00054-17)
Supplement: TABLE S3 [file sph002172253sd3.xlsx]

## Sheet: DOWNregulated
Probe Set ID	Gene	Annotation	FC of PruQ∆ap2IX-4 vs. PruQ Parental	FC of ∆ap2IX-4::AP2IX-4HA vs PruQ∆ap2IX-4
80.m02181_at	TGME49_288950	AP2IX-4	-38.0951	22
74.m00761_at	TGME49_281590	hypothetical protein	-9.75935	ND
641.m01540_at	TGME49_319890	hypothetical protein	-7.58763	1.8
83.m01216_at	TGME49_293480	MoeA N-terminal region (domain I and II) domain-containing protein	-7.44508	3.4
49.m03376_at	TGME49_243940	hypothetical protein	-6.97573	1.8
42.m05851_at	TGME49_224760	SAG-related sequence SRS40E (SRS4)	-6.46716	ND
20.m00387_at	TGME49_204050	subtilisin SUB1 (SUB1)	-4.85856	1.7
641.m01563_at	TGME49_320200	SAG-related sequence SRS16A (SRS16A)	-3.88643	1.01481
611.m00052_at	TGME49_317705	enoyl coA hydratase/isomerase	-3.77702	2.2
80.m05017_at	TGME49_288685	Fe-S protein assembly co-chaperone HscB protein	-3.71077	ND
113.m01573_at	TGME49_297910	hypothetical protein	-3.65886	2.1
55.m04651_at	TGME49_256792	hypothetical protein	-3.60913	2.1
65.m01112_at	TGME49_277490	hypothetical protein	-3.58097	ND
52.m01621_at	TGME49_253930	GCC2 and GCC3 domain-containing protein	-3.5779	1.27581
37.m00739_at	TGME49_217400	hypothetical protein	-3.45041	3.2
33.m01360_at	TGME49_215360	hypothetical protein	-3.32492	ND
1.m00014_at	TGME49_200010	hypothetical protein	-3.28738	1.21562
55.m04769_at	TGME49_258550	SAG-related sequence SRS28 (SRS28)	-3.26441	ND
65.m01169_at	TGME49_278390	Toxoplasma gondii family A protein	-3.20825	ND
20.m00368_at	TGME49_005680	hypothetical protein	-3.15087	1.6902
76.m01687_at	TGME49_287040	hypothetical protein	-3.07083	1.8
541.m02054_at	TGME49_306270	hypothetical protein	-3.04756	1.7
83.m00011_at	TGME49_294980	hypothetical protein	-3	1.11089
49.m03110_s_at	TGME49_038630	SAG-related sequence protein SRS22I	-2.93138	ND
65.m01167_at	TGME49_278370	Toxoplasma gondii family A protein	-2.67171	1.19395
72.m00387_at	TGME49_280500	inorganic anion transporter, sulfate permease (SulP) family protein	-2.60339	2.2
59.m03715_at	TGME49_273980	hypothetical protein	-2.59486	1.09369
55.m04926_at	TGME49_261250	histone H2A1	-2.57886	1.7
83.m01260_at	TGME49_294330	EGF-like domain-containing protein	-2.55051	ND
644.m00075_at	TGME49_321170	Toxoplasma gondii family C protein	-2.53714	1.10869
49.m05665_at	TGME49_240090	rhoptry kinase family protein ROP34, putative	-2.52311	1.6
55.m04942_at	TGME49_261580	histone H2AX	-2.51644	-1.01158
107.m00007_s_at	TGME49_207010	SAG-related sequence SRS48K (SRS48K)	-2.50314	ND
145.m00602_at	TGME49_300220	hypothetical protein	-2.49087	ND
49.m03102_at	TGME49_238440	SAG-related sequence SRS22A (SRS22A)	-2.46665	-1.21242
46.m02899_at	TGME49_235500	hypothetical protein	-2.40979	1.38739
55.m00103_at	TGME49_258870	hypothetical protein	-2.39936	-1.01468
57.m01872_s_at	TGME49_267680	microneme protein MIC12	-2.31048	1.14189
72.m00383_at	TGME49_280460	AP2 domain transcription factor AP2VIIa-2 (AP2VIIA2)	-2.30988	1.29872
25.m01903_s_at	TGME49_209985	cAMP-dependent protein kinase	-2.30266	1.40369
33.m01267_at	TGME49_214190	SRS46	-2.29368	1.64792
145.m00583_at	TGME49_299780	hypothetical protein	-2.26938	1.36257
37.m00779_at	TGME49_217860	hypothetical protein	-2.21501	-1.12214
49.m03134_at	TGME49_239260	histone H4	-2.20559	1.7
59.m03529_at	TGME49_270700	hypothetical protein	-2.20472	1.26131
25.m00004_at	TGME49_208850	SAG-related sequence SRS11 (SAG2B)	-2.20351	1.03318
65.m01111_s_at	TGME49_277270	NTPase II	-2.17888	-1.10192
35.m00905_at	TGME49_216720	hypothetical protein	-2.15483	-1.14963
63.m00155_at	TGME49_275460	hypothetical protein	-2.12969	1.44236
65.m02534_at	TGME49_278460	hypothetical protein	-2.12813	1.05277
59.m06125_at	TGME49_268980	hypothetical protein	-2.11876	-1.21575
55.m00013_at	TGME49_261240	histone H3	-2.11574	2.4
65.m02538_at	TGME49_278975	ICE family protease (caspase) p20 domain-containing protein	-2.07366	1.03946
55.m08192_at	Not annotated	N/A	-2.06616	ND
44.m00027_at	TGME49_230180	hypothetical protein (GRA24 )	-2.0622	-1.0147
551.m00227_at	TGME49_307830	hypothetical protein	-2.05583	1.03264
59.m06089_at	TGME49_273650	hypothetical protein	-2.05256	1.3005
65.m01152_at	TGME49_278130	hypothetical protein	-2.05159	-1.19764
44.m02688_at	TGME49_231960	omega secalin, putative	-2.04935	1.28258
541.m02039_at	TGME49_305160	histone H2Ba	-2.04382	2.8978
37.m00011_at	TGME49_217610	hypothetical protein	-2.03342	1.39716
583.m05572_at	TGME49_313680	hypothetical protein	-2.02497	-1
79.m00015_at	TGME49_245432	hypothetical protein	-2.01622	1.08338
57.m01786_s_at	TGME49_266340	Toxoplasma gondii family A protein	-2.01502	1.00302
54.m00004_x_at	TGME49_255060	cytochrome b(N-terminal)/b6/ petB subfamily protein	-2.01488	3.9
ND = Not detected

## Sheet: UPregulated
Probe Set ID	Gene	Annotation	FC of PruQ∆ap2IX-4 vs. PruQ Parental	FC of ∆ap2IX-4::AP2IX-4HA vs PruQ∆ap2IX-4
59.m03411_at	TGME49_268860	ENO1	10.2457	-2.3
583.m00665_at; 583.m00678_at	TGME49_312905	hypothetical protein	9.7; 2.4	-7.3
25.m01888_at	TGME49_209755	hypothetical protein	6.96209	-2.5
55.m00009_at	TGME49_259020	bradyzoite antigen BAG1 (BAG1)	5.73215	-1.6
20.m03909_at	TGME49_205430	isovaleryl-CoA dehydrogenase	5.38995	-1.35575
83.m01239_at	TGME49_293790	hypothetical protein	4.92429	-2.1
65.m01148_at	TGME49_278080	Toxoplasma gondii family A protein	4.86635	-1.7
80.m03985_at	TGME49_288630	nucleosome assembly protein (NAP), putative	4.54665	ND
35.m00032_at	TGME49_216140	tetratricopeptide repeat-containing protein	4.4486	-1.8
52.m01553_at	TGME49_252640	P-type ATPase PMA1	4.38748	-1.7
57.m00029_at	TGME49_266860	BTB/POZ domain-containing protein	4.26546	-1.16113
42.m03416_at	TGME49_225290	GDA1/CD39 (nucleoside phosphatase) family protein (B-NTPase)	4.13152	-2.12232
583.m05692_at	TGME49_315560	ATP-binding cassette G family transporter ABCG77 (ABCG77)	4.04821	-1.47199
80.m00010_at	TGME49_291040	LDH2	4.01969	-1.6
20.m00351_at	TGME49_202020	DnAK-TPR	3.90012	-1.8
59.m06103_at	TGME49_271320	hypothetical protein	3.89466	-1.43474
41.m01304_at	TGME49_221550	CMGC kinase, MAPK family, MEK kinase- related (incomplete catalytic triad)	3.666	1.9
80.m02361_at	TGME49_292260	SAG-related sequence SRS36B (SAG5D )	3.5909	-1.9
57.m01804_at	TGME49_266700	hypothetical protein	3.48547	-1.9
25.m01805_at	TGME49_208370	myosin heavy chain, putative	3.26936	-1.20402
49.m03214_at	TGME49_240470	hypothetical protein	3.21898	-1.7
23.m00152_at	TGME49_207160	SAG-related sequence SRS49D (SAG2C)	3.14902	-2.2
57.m01861_at	TGME49_267470	cold-shock DNA-binding domain-containing protein	3.11917	-1.7
52.m02726_at	TGME49_253680	hypothetical protein	3.04121	-1.46075
25.m01822_at	TGME49_208730	MCP4	2.96978	-1.6
641.m01512_at	TGME49_319340	hypothetical protein	2.94586	-1.34418
23.m00015_s_at	TGME49_207150	SAG-related sequence SRS49C (SAG2D)	2.9136	-1.9
49.m07181_at	TGME49_244335	hypothetical protein	2.85633	-1.32635
80.m02121_at	TGME49_287960	hypothetical protein	2.73758	-1.6
52.m01629_at	TGME49_254020	dynein intermediate chain, putative	2.7297	-1.32744
38.m02376_at	TGME49_218470	protein disulfide-isomerase	2.63528	-1.91368
52.m00020_at	TGME49_253710	hypothetical protein	2.621	-1.7
80.m05025_at	TGME49_288475	hypothetical protein	2.61374	-1.15971
49.m07182_at	TGME49_244335	hypothetical protein	2.59037	-1.3089
38.m01099_at	TGME49_218930	BTB/POZ domain-containing protein	2.56642	-1.23072
23.m00155_at	TGME49_207210	hypothetical protein	2.51268	-1.28132
541.m01230_at	TGME49_306338	dynein gamma chain, flagellar outer arm, putative	2.48366	-1.9
49.m05712_at	TGME49_243720	peroxisomal biogenesis factor PEX11 (PEX11)	2.47178	-1.9
583.m05655_at	TGME49_315100	hypothetical protein	2.45318	-1.30876
55.m04853_at	TGME49_259960	Nucleoside-diphosphatase	2.43911	-1.49252
583.m00678_at	TGME49_312905	hypothetical protein	2.4	-2
583.m09133_at	TGME49_314250	bradyzoite rhoptry protein BRP1 (BRP1)	2.35851	-1.8
52.m01578_at	TGME49_253330	Rhoptry kinase family protein, trunated (incomplete catalytic triad) BPK1	2.26555	-1.5
46.m01670_at	TGME49_235860	subtilisin SUB11 (SUB11)	2.23319	-1.03576
162.m00002_at	TGME49_301210	NAD(P) transhydrogenase subunit beta, putative	2.22323	-1.36713
83.m02719_at	TGME49_295015	patched family protein	2.21898	1.01074
42.m03382_at	TGME49_224830	hypothetical protein	2.17403	1.5
41.m01322_at	TGME49_221840	hypothetical protein	2.17379	-1.5
588.m00009_at	TGME49_220720	hypothetical protein	2.16071	-1.38133
541.m00143_at	TGME49_305460	methionine aminopeptidase 2, putative	2.14772	-1.2721
57.m01692_at	TGME49_264650	phosphoacetylglucosamine mutase	2.08049	-1.40779
583.m05427_at	TGME49_311370	methylmalonate-semialdehyde dehydrogenase [acylating], putative	2.06236	-2.01079
44.m00019_at	TGME49_230130	hypothetical protein	2.02062	-1.3823
31.m01831_at	TGME49_213460	hypothetical protein	2.01919	-1.7
57.m01820_at	TGME49_266900	cyclin, N-terminal domain-containing protein	2.01608	-1.5857
